# Supplementary material for: Evaluating Surgical Approaches for Hemimandibular Hyperplasia Associated with Osteochondroma: A Systematic Literature Review
Source: J Clin Med. 2024 Nov 20;13(22):6988. doi: 10.3390/jcm13226988 (PMC11595146; doi:10.3390/jcm13226988)
Supplement: Supplementary file 1 [file jcm-13-06988-s001.zip]

Archive with 1 entries (1 files):
- jcm-3315948-supplementary.pdf
